# Supplementary material for: Longitudinal Dynamics of Immune Response in Occupational Populations Post COVID-19 Infection in the Changning District of Shanghai, China
Source: Viruses. 2024 Apr 25;16(5):672. doi: 10.3390/v16050672 (PMC11125686; doi:10.3390/v16050672)
Supplement: Supplementary file 1 [file viruses-16-00672-s001.zip]

Archive with 1 entries (1 files):
- viruses-2968842-supplementary.pdf
